# Supplementary material for: Substitution-Induced Mechanistic Switching in SNAr-Warheads for Cysteine Proteases
Source: Molecules. 2024 Jun 4;29(11):2660. doi: 10.3390/molecules29112660 (PMC11173422; doi:10.3390/molecules29112660)
Supplement: Supplementary file 1 [file molecules-29-02660-s001.zip]

Archive with 2 entries (2 files):
- Cartesian coordinates_molecules-3005998.xyz
- Supporting Information_molecules-3005998.pdf
