# Supplementary material for: Substitution-Induced Mechanistic Switching in SNAr-Warheads for Cysteine Proteases
Source: Molecules. 2024 Jun 4;29(11):2660. doi: 10.3390/molecules29112660 (PMC11173422; doi:10.3390/molecules29112660)
Supplement: Supplementary file 1 [file molecules-29-02660-s001.zip › Cartesian coordinates_molecules-3005998.xyz]

Methyl thiolate
5
Final Gibbs free energy         ...   -438.23081018 Eh
  C   4.08727058431302      4.54705872760853     -0.48306808918003
  H   4.39195557775490      3.93363555409026      0.36705248407072
  H   4.27468143369604      3.97117954198557     -1.39130519828143
  H   4.73570225179403      5.42495404346254     -0.50723260726059
  S   2.32705815244202      5.02743913285310     -0.35468558934868
  
Flouride anion
1
Final Gibbs free energy         ...   -100.02150125 Eh
F       -0.400521449      2.218566675      0.108797838

Cpd 2 reactant
21
Final Gibbs free energy         ...   -735.90105917 Eh
  C   0.30060550551360      1.36712200493539     -0.32405212417531
  C   1.61332842034169      1.14130767201081      0.08256835203493
  C   2.43788384040462      2.24967082821986      0.28470082868227
  C   1.96917725431792      3.51914483245158      0.09440015872938
  C   0.63489896072318      3.74720701365308     -0.31505438591128
  C   -0.19850951054034      2.62680836145327     -0.51929400922196
  H   3.45756750906721      2.08614588881896      0.60488558055541
  H   -1.22443835744330      2.74367987507206     -0.84073132782234
  N   0.18116939472066      4.99490875127748     -0.49748183105895
  H   0.81956368688011      5.75337029871069     -0.32903635560797
  C   -1.16951903366689      5.32225062873430     -0.89493166011001
  H   -1.25110875334266      6.40354511899279     -0.96916367124096
  H   -1.41379283647969      4.88940631613516     -1.86847214211691
  H   -1.89835794005087      4.96821978061986     -0.16101509420000
  N   -0.64277179545966      0.26922479330869     -0.61006142459381
  O   -0.58301382964740     -0.23568874193095     -1.70575312735913
  O   -1.44921969547262     -0.00310147359290      0.24657949246727
  N   2.13177632812359     -0.17673132594829      0.31981415886516
  O   3.31936561831495     -0.30020516549299      0.55138272339021
  O   1.35544124161177     -1.11672961868458      0.28519360501981
  H   2.62179469708410      4.36715525925567      0.26198607567420

Cpd 2 pi-complex
26
Final Gibbs free energy         ...  -1174.11920522 Eh
  C   0.55187403589585      1.48757938882623     -0.46225466327137
  C   1.84054008849845      1.35370009021740      0.04461286259012
  C   2.51283450199304      2.51162879871245      0.44442547830997
  C   1.92441790732434      3.73943908408725      0.33502110615373
  C   0.61545943549818      3.87275805999231     -0.18473223782671
  C   -0.06722438494211      2.70252256374261     -0.57871509084678
  H   3.51265008169529      2.41834933403118      0.84486964662563
  H   -1.06512489941390      2.74905038308167     -0.99282765995479
  N   0.04656590579266      5.08036881723282     -0.29701573298875
  H   0.58791984690283      5.88053022610986     -0.01798243082231
  C   -1.27152165212499      5.31124262069635     -0.84414220394298
  H   -1.47437867479787      6.37841147918637     -0.80652426051848
  H   -1.33474611154345      4.98050066362415     -1.88442910658999
  H   -2.03906533422337      4.79201927880231     -0.26467978708111
  N   -0.23358599384173      0.33852692672550     -0.95083082491869
  O   -0.05622788492745     -0.00311701935287     -2.09567095516846
  O   -1.04418499760551     -0.13790085428170     -0.19234989478778
  N   2.49269022632339      0.08192920975210      0.16701907776890
  O   3.65450302203703      0.05772577827179      0.52663470474415
  O   1.85343870331688     -0.92399005694424     -0.09440276007391
  S   2.68538924140028      2.93233347934832     -3.83553225734229
  C   3.68705216576706      1.64434798744144     -3.01069597854824
  H   3.08312886852522      0.76588431070313     -2.77193733045661
  H   4.51319737109367      1.31795308091229     -3.64520669255055
  H   4.11239074698764      2.01513443597869     -2.07551674268498
  H   2.46078725036854      4.62668067310254      0.64817753018232

Cpd 0 reactant
21
Final Gibbs free energy         ...   -835.16347198 Eh
  C   0.33145242814776      1.36124483544028     -0.42669015908362
  C   1.62244213403558      1.14008471282531      0.03588911000272
  C   2.40513957440667      2.24168179021925      0.38082472187611
  C   1.89044301394774      3.49290799371298      0.24481576185375
  C   0.58641159059122      3.74928319914924     -0.23173874968780
  C   -0.18846592442883      2.62377473710880     -0.56304210392994
  H   3.41687775502880      2.10598119586818      0.73704741452142
  H   -1.20280800477277      2.74317177960140     -0.91870351735275
  N   0.13529265092351      5.00354238235370     -0.34542876934511
  H   0.75051804589887      5.75159638933088     -0.07594378954854
  C   -1.18842202755536      5.34118611400442     -0.82074101409514
  H   -1.28263017871824      6.42384463040412     -0.82385276428279
  H   -1.34911944934016      4.97421206310272     -1.83744816678938
  H   -1.96144979541223      4.92594883863793     -0.16906185059219
  N   -0.59020986480152      0.25926510389763     -0.75961147175242
  O   -1.13378417801047     -0.30192338511458      0.16145673946734
  O   -0.78539453296156      0.03976920670303     -1.93089960256466
  N   2.19631429788632     -0.17744793549360      0.13518177463700
  O   1.60326888748894     -1.10211367992711     -0.39081788822739
  O   3.24838199453762     -0.30296661639628      0.72877830111054
  F   2.64302721310810      4.55723777457160      0.56693445378285

Cpd 0 pi-complex
26
Final Gibbs free energy         ...  -1273.38122771 Eh
  C   0.55220516230187      1.48356738473861     -0.47356496020424
  C   1.83926820841071      1.35679858076791      0.03041526670181
  C   2.51820262404128      2.51215362604611      0.42158343527969
  C   1.90529658345420      3.71826859717586      0.29702395223932
  C   0.59425410105169      3.87594358553466     -0.20417873170791
  C   -0.07231389509791      2.70005282199054     -0.58962827066635
  H   3.52055778355281      2.44907978494909      0.82136697266867
  H   -1.07141244259345      2.74504545702504     -1.00112884753421
  N   0.04197596278102      5.09023362616646     -0.29705060017748
  H   0.59487960064483      5.88293386842439     -0.01998548453606
  C   -1.28532859868981      5.32828011502750     -0.82005360239766
  H   -1.48477651698244      6.39520671173725     -0.76780512400559
  H   -1.36462064802854      5.00711243752118     -1.86193451731306
  H   -2.04126997193772      4.80294166136720     -0.23137574510263
  N   -0.23106061999520      0.33159256622358     -0.95745725894165
  O   -0.05035465715889     -0.01520989117426     -2.10008506173258
  O   -1.04286149769363     -0.14096765302685     -0.19831352673459
  N   2.49777891724137      0.08496250529077      0.16680915554943
  O   3.65518906237400      0.07185804280002      0.53543080811209
  O   1.86245732316473     -0.92164488253149     -0.09262142578015
  S   2.73073533794144      2.94448106222573     -3.81359224584260
  C   3.70074796086734      1.62979056457003     -2.99261993319488
  H   3.07656417080697      0.76430629693358     -2.75888665450308
  H   4.51981216595470      1.28789144910920     -3.62806470256408
  H   4.13417415796035      1.98675140651954     -2.05572436020765
  F   2.55312995562818      4.83590750458812      0.66406310259552

Cpd 0 TS1
26
Final Gibbs free energy         ...  -1273.35521688 Eh
  C   0.42691334394267      1.36760634781650     -0.07585865675782
  C   1.62379630495464      1.04754668805872     -0.71595621315715
  C   2.39334148097159      2.01106769912153     -1.30601776792111
  C   2.03722993089118      3.36374009287155     -1.17874731886729
  C   0.74417003762521      3.70431906232207     -0.66102702029605
  C   -0.00612621408716      2.70633988024379     -0.08810549520372
  H   3.29791679484586      1.75297536452783     -1.84027929331064
  H   -0.95469547876775      2.93434120849241      0.37446884443147
  N   0.35265022693302      5.01908791778152     -0.69783178806384
  H   0.82698731711388      5.58081122374561     -1.38423398578151
  C   -1.01852791028911      5.38735617697164     -0.42894153922810
  H   -1.13411640374640      6.45242965657295     -0.61921385660327
  H   -1.73211358752313      4.83826599026701     -1.05587445669072
  H   -1.27147744399353      5.20258693525891      0.61772938747570
  N   -0.33961908663432      0.39979284929377      0.61618468598182
  O   0.13426549181395     -0.72129889327461      0.78145020289609
  O   -1.44548811274105      0.71113478572327      1.04132508801852
  N   2.08844999678540     -0.33674184605785     -0.89871756666032
  O   1.52295130225826     -1.00952548861212     -1.72979360667937
  O   3.04591756280804     -0.69437042161134     -0.25155761260422
  C   2.97368526518714      3.21117501834464      1.80824112030909
  H   1.92984034094648      3.43815777613388      2.03704222803464
  H   3.04798976565284      2.15368587158163      1.54353823998747
  H   3.56123711775423      3.37471776996617      2.71217098485170
  S   3.58278132997159      4.25544569363236      0.46547128773510
  F   2.52269112732627      4.19569814082775     -2.13749139189647

Cpd 0 Meisenheimer complex
26
Final Gibbs free energy         ...  -1273.37595345 Eh
  C   0.32810588653808      1.25962443211837     -0.15060502375621
  C   1.61410117780929      0.97143753314509     -0.68515538606589
  C   2.47228423551422      1.91996419851265     -1.08360632946728
  C   2.17354510597317      3.35868770789314     -0.94417484117823
  C   0.76679806953413      3.64226438657859     -0.51682467265951
  C   -0.06228453803126      2.64334027732831     -0.14572689028566
  H   3.43369054683734      1.65940247026889     -1.50789908260482
  H   -1.06076409144494      2.86701249264405      0.19848478429634
  N   0.42506795852220      4.98262574582422     -0.46896332898529
  H   0.92672915328403      5.55345144663310     -1.13022023674496
  C   -0.95754087113199      5.35909561682630     -0.29000248056467
  H   -1.04082392060049      6.43997557437201     -0.38795085294963
  H   -1.62452318232324      4.88509334520648     -1.02286370677290
  H   -1.30381872037196      5.08153060481904      0.70859200045000
  N   -0.47173816158089      0.31121090473821      0.39353202601201
  O   -0.07879596820123     -0.88045013962209      0.46911914606996
  O   -1.60675471818644      0.62252943018263      0.82693030471773
  N   2.05721225216104     -0.41471166542050     -0.92724522512911
  O   1.59701484187832     -0.98194073927211     -1.89162084256102
  O   2.90027479809389     -0.87490949459662     -0.19141463738014
  C   3.01992130848501      3.53211220587636      1.69848127523456
  H   2.02747415288272      3.86013099047511      2.00577075966170
  H   3.07083956780529      2.44340309857685      1.68969404364054
  H   3.75880842984772      3.91719014730343      2.40012556397812
  S   3.44839832949650      4.20625466743276      0.08974312146910
  F   2.39742885720945      3.98202026215565     -2.20822498842474

Cpd 0 TS2
26
Final Gibbs free energy         ...  -1273.37085477 Eh
  C   0.16096926634448      1.16246661505425     -0.36852992875516
  C   1.49846367049225      0.85574384127971     -0.60750317190214
  C   2.44727432061210      1.82903050313703     -0.74561766727409
  C   2.09393910799761      3.20613818379238     -0.74666269206718
  C   0.73063096850899      3.52765554398070     -0.35280997121991
  C   -0.19032566255414      2.52485929487764     -0.22849896285814
  H   3.48583658815405      1.55447926958975     -0.87745453959473
  H   -1.22264954525834      2.75332186260839     -0.01005294704022
  N   0.41989217686052      4.85507927550676     -0.13043535749675
  H   1.02487716339376      5.49640837697333     -0.61757794156764
  C   -0.95838276178249      5.27168851762735     -0.02965407108467
  H   -0.98856990354615      6.35657780993468      0.05416605702257
  H   -1.55895600646943      4.96928273667469     -0.89813005763881
  H   -1.42401020707697      4.85101924017731      0.86512979933137
  N   -0.83366483098851      0.17282644939241     -0.25520648062231
  O   -0.53425982934240     -1.00339428963409     -0.46188370353557
  O   -1.97774514222152      0.50716106919382      0.03909039155187
  N   2.00673149165932     -0.52633674954513     -0.63934451094378
  O   2.20744865473846     -1.02331906808128     -1.72377844632775
  O   2.25487834568407     -1.05415203797160      0.42059084298886
  C   3.48334344020318      4.03148807024384      1.47001167956614
  H   2.53767681030197      4.28594442147697      1.94790280410055
  H   3.73651640825776      2.99092644856522      1.66937097254212
  H   4.26915005049331      4.67304205454803      1.86829226136301
  S   3.41312926441670      4.34951584302192     -0.30155487609748
  F   2.12845666112131      3.72889221757561     -2.41188498244016

Cpd 0 Subst. product
25
Final Gibbs free energy         ...  -1173.39524286 Eh
  C   0.35683039689855      1.39062910518677     -0.08867325562998
  C   1.69338658466833      1.23479775711144      0.24693977191461
  C   2.48225159203844      2.37045287653277      0.40405628997463
  C   1.96207549553878      3.63203419425712      0.24099287035574
  C   0.58672422482629      3.78940022542035     -0.09899067530498
  C   -0.19731553229180      2.63328808998471     -0.25541485375469
  H   3.51384019880800      2.22475526143443      0.68886717120442
  H   -1.23710222059677      2.70973064345944     -0.54135797027798
  N   0.04985705337178      5.01067655549557     -0.26304696408303
  H   0.66050443634332      5.80949949432291     -0.25317147941523
  C   -1.32158596449492      5.24436377526563     -0.65999268569391
  H   -1.47261432934561      6.31794094554885     -0.73766856447962
  H   -1.54264443290225      4.78990947343012     -1.62985392056045
  H   -2.01983760068612      4.84975377384184      0.08151687097399
  N   2.27905757923302     -0.05556138519428      0.51295523523088
  O   1.53090074170024     -0.99146676291074      0.73215169060570
  O   3.49084782610340     -0.14697389093973      0.52417085791972
  N   -0.52402608297106      0.24866773931579     -0.38387505902145
  O   -0.28681722383219     -0.38616119503704     -1.38480147225404
  O   -1.45589526106959      0.05717778517823      0.36145893579849
  S   2.90490565972646      5.09972953693399      0.45331807822980
  C   4.57809667394824      4.49408265013632      0.66855050922853
  H   4.67786604616143      3.92493088009541      1.59146014804559
  H   4.89254872777453      3.90067994626972     -0.18868490325563
  H   5.19645569304945      5.38812657486027      0.73248793124887

Cpd 3 reactant
21
Final Gibbs free energy         ...   -835.17145477 Eh
  C   0.27664014841946      1.47801427205564     -0.66318095189231
  C   1.56494195680014      1.23177904970310     -0.14668997575631
  C   2.31201822514600      2.31095907502613      0.26185705047872
  C   1.83542123917327      3.60208121767623      0.15751025820167
  C   0.53719273891933      3.87419383125443     -0.37640779944209
  C   -0.21597978747663      2.74172929262045     -0.77117062750403
  H   3.29937482754322      2.14643135635035      0.66644831938665
  H   -1.21300541056096      2.85987561872685     -1.16942326163731
  N   0.01968271862358      5.08970989452159     -0.51332434602948
  H   0.58783429965254      5.86456599286522     -0.21350974733677
  C   -1.29040027859799      5.35837550402030     -1.06899166755698
  H   -1.43900594243139      6.43467954113646     -1.06474138142016
  H   -1.36527420477156      4.99796102733640     -2.09722805601153
  H   -2.07800015138495      4.89363485644815     -0.47198418989235
  N   2.13861667167608     -0.08819759230266     -0.02929744100588
  O   1.58310007388400     -1.01513440732208     -0.58476862992045
  O   3.16261948472194     -0.20870907265986      0.61653216115650
  F   -0.51155791256658      0.48404530136347     -1.04172033957846
  N   2.72100612752667      4.64662296498164      0.61147185353189
  O   2.33757122502151      5.80690878230268      0.55074115964446
  O   3.81639543068233      4.34433141389534      1.04052599258417

Cpd 3 pi-complex
26
Final Gibbs free energy         ...  -1273.38988971 Eh
  C   0.60579001830649      1.33919741318101     -0.44216537866117
  C   1.81770768890492      1.14130503819245      0.25124270518614
  C   2.53484511884203      2.25385515956393      0.62539249037444
  C   2.08757876501254      3.52950129469972      0.34876328497429
  C   0.86017704464285      3.75128086842711     -0.35131079588511
  C   0.14976188183106      2.58765923101560     -0.73341433476142
  H   3.47112992156938      2.12631572540935      1.14702816142857
  H   -0.78179116089531      2.66919357994703     -1.27391631369092
  N   0.37621421277493      4.95071478083296     -0.65117224418151
  H   0.92009734530985      5.74657361584689     -0.36134930078809
  C   -0.84295341627087      5.17431930373521     -1.39905760292057
  H   -0.97819709483102      6.24736393203478     -1.50318102338597
  H   -0.77975120622889      4.72993207558104     -2.39528177001073
  H   -1.70919399685206      4.76005865890952     -0.87905985637787
  N   2.35737112972566     -0.16068700411050      0.56463133642764
  O   3.46543271682587     -0.21282841322804      1.06548745964370
  O   1.68895697121764     -1.14516961502365      0.31807805455029
  S   2.34764154934955      3.61130431967628     -4.14888151751742
  C   3.18351437729335      2.38294571916276     -3.08431769907599
  H   2.47614286812536      1.64183108577803     -2.70666900061543
  H   3.96194206522704      1.84736968753298     -3.63116375973572
  H   3.65382908585762      2.85959616268333     -2.22193320934368
  F   -0.12866381832624      0.31419500064028     -0.84522336487860
  N   2.93714422481114      4.61100314553888      0.78397634939627
  O   3.99377701435943      4.34777318594484      1.32240473032886
  O   2.56642590341747      5.76213924802786      0.59600932952009

Cpd 3 TS1
26
Final Gibbs free energy         ...  -1273.37287491 Eh
  C   0.24469453624960      1.43361733793752     -0.76153160949906
  C   1.53675042836914      1.22475839734605     -0.16795777470193
  C   2.31144813926793      2.31086795214568      0.14423684772995
  C   1.85733481394795      3.61102163418670     -0.00474628761150
  C   0.51715491909853      3.85737810807011     -0.48225082345207
  C   -0.24950793971593      2.73872294397109     -0.80151887598121
  H   3.30854756551571      2.14702936699346      0.52248558265408
  H   -1.26716307872877      2.85951448368934     -1.14223228864102
  N   0.00386561296902      5.08929371524568     -0.59943493808239
  H   0.59848411725821      5.85636035098975     -0.33701763819257
  C   -1.32706223685048      5.35861799743468     -1.08780794526619
  H   -1.46793930657864      6.43652810725731     -1.10908197641577
  H   -1.46636996970734      4.96768737280006     -2.09951890979954
  H   -2.09025278853026      4.92048359324923     -0.43867318076561
  N   2.09558036004939     -0.07687731549263      0.02030000538817
  O   1.43244657190686     -1.05234721541184     -0.28771681140497
  O   3.22387875903142     -0.17187614231546      0.48881096789309
  F   -0.69434842801193      0.47691918030229     -0.64105329982108
  N   2.76398615294154      4.64569183349524      0.34267666855875
  O   2.40018608332913      5.81988121622921      0.25906137637876
  O   3.89272831720538      4.35762629804510      0.71759641264558
  S   0.69275264681787      0.83583710458004     -3.11298820071318
  C   1.57686989452184      2.36364947200637     -3.49696964019501
  H   2.58930321080060      2.35627618598270     -3.08794303399597
  H   1.64585807967817      2.50564838670468     -4.57601929891644
  H   1.04351530516491      3.22399000255720     -3.08227594679270

Cpd 3 Meisenheimer complex
26
Final Gibbs free energy         ...  -1273.39446718 Eh
  C   0.35103080764739      1.47514248537174     -1.04274874856229
  C   1.66543438113864      1.32489349270848     -0.36959940947119
  C   2.34279655896073      2.39131730006878      0.14662723370937
  C   1.84175381753121      3.68668544558659      0.13798753365123
  C   0.52492715575940      3.92550415951198     -0.45031884696625
  C   -0.13044405585858      2.86184478987852     -0.99906389866022
  H   3.30862112232782      2.21875664397253      0.59565308210167
  H   -1.08650571612350      3.01592103062587     -1.47978357558416
  N   -0.01638710227153      5.16907153874397     -0.46229407558387
  H   0.54055025066165      5.90958361508586     -0.07582960096274
  C   -1.28380305734463      5.46495097173528     -1.07271748844375
  H   -1.47610214799710      6.53057267691174     -0.96636832516339
  H   -1.29049712790531      5.21473137883062     -2.13946393200208
  H   -2.10249880041479      4.91718230303514     -0.59424669399428
  N   2.27800018759614      0.04420339175965     -0.25424519151715
  O   1.63323981917551     -0.94913328616041     -0.56128964508184
  O   3.43155667634991     -0.03955447801244      0.16320189826987
  F   -0.63281701587991      0.63534840306096     -0.41123386681597
  N   2.64696131437050      4.67780954878057      0.70332523764218
  O   2.24559470102956      5.85132337182716      0.74907250775119
  O   3.75794859576000      4.38828835030485      1.15653244260193
  S   0.30325103536374      0.80825804481667     -2.77469007621619
  C   1.41358308579488      1.97466957428782     -3.56973455311386
  H   2.41908995485809      1.90147819019311     -3.15536641153342
  H   1.44494527708681      1.70326748123091     -4.62457841610585
  H   1.04251204838332      2.99418394384392     -3.47039779894890

Cpd 3 TS2
26
Final Gibbs free energy         ...  -1273.38705700 Eh
  C   0.54703344797045      1.64925168975089     -1.14710558538578
  C   1.80452874884522      1.45192253138467     -0.46396093063050
  C   2.37038848429545      2.45336215575831      0.27795606433405
  C   1.80087418115006      3.71410602645400      0.37090853716130
  C   0.61133703507267      4.01232744500128     -0.38750775362989
  C   0.07798491306745      2.98081983648817     -1.15246332236224
  H   3.28443332814242      2.25627296232027      0.81640437873474
  H   -0.78578266310238      3.18501739319114     -1.76786398685510
  N   0.04140074245613      5.22952449368883     -0.38797023562104
  H   0.49919608423741      5.94642851902782      0.14691607663481
  C   -1.14272875117625      5.55805852052688     -1.14291072341676
  H   -1.39630335147000      6.59607529194915     -0.94041351546254
  H   -0.98252701319044      5.44249380287772     -2.21900961383796
  H   -1.98933209632121      4.92996868891007     -0.85227213649957
  N   2.50127006776409      0.19208396625962     -0.45849611489429
  O   1.89352702153783     -0.82987399403939     -0.71555008120750
  O   3.69571739618948      0.18995602349606     -0.18076586557971
  F   -0.62631497829920      0.71102154623339     -0.14026950218536
  N   2.46213686402087      4.65473187808901      1.19708154867445
  O   2.03092624042479      5.80779418182153      1.26851195106411
  O   3.45253108121472      4.31189165963095      1.83178710478353
  S   0.11839425131486      0.70500705755718     -2.61973695928541
  C   1.08426156247586      1.61318592239564     -3.84018605311750
  H   2.14749155297753      1.57698955179854     -3.60348884687032
  H   0.91802296513095      1.10965846369378     -4.79281364378371
  H   0.75427465127111      2.64822475373419     -3.91835140976169

Cpd 3 Subst product
25
Final Gibbs free energy         ...  -1173.40667689 Eh
  C   0.23265503115546      1.26901843551351     -0.11739108719160
  C   1.63515328487361      1.16382093149855      0.11011858100219
  C   2.41838577893616      2.29146086338481      0.17683529674353
  C   1.88517785283814      3.55286691523021      0.02334863717352
  C   0.48783687791779      3.72092620550815     -0.21451054367378
  C   -0.28381150771830      2.53793567600072     -0.27042325269978
  H   3.47745135226573      2.18564818675776      0.35341600725431
  H   -1.33932468776175      2.65849825971698     -0.44274499093359
  N   -0.10145377636819      4.90339522263262     -0.37938873037638
  H   0.48878624379810      5.71631158008407     -0.32192194563747
  C   -1.51621374170099      5.08732426041758     -0.62197982060055
  H   -1.69731751577393      6.15248883331508     -0.73902458279388
  H   -1.83297670369075      4.57743375502264     -1.53452291831308
  H   -2.11595524498364      4.72024603504752      0.21425796355642
  N   2.30969813005547     -0.09753560599934      0.28538408398988
  O   1.64304146327080     -1.11714759362413      0.24365384209709
  O   3.51449493702464     -0.10371783462281      0.46421511828170
  N   2.80228695946233      4.65750579082836      0.11806125897745
  O   2.36917083525519      5.79564337414546     -0.01435638029856
  O   3.97888802950876      4.43154877318945      0.32586108026578
  S   -0.80359919557941     -0.13645536167016     -0.20290882455304
  C   -2.42321741101770      0.56878342667095     -0.51393177722996
  H   -2.45997010386821      1.10183202673246     -1.46320301424470
  H   -3.08275332082072     -0.29697047040050     -0.56923671352078
  H   -2.75110290707860      1.21103580461994      0.30234464272527

Cpd 9 reactant
23
Final Gibbs free energy         ...   -948.51688058 Eh
  C   0.11326766144189      1.19274788530347     -0.46338567617747
  C   1.47493383617325      1.18462652843860     -0.18806294730094
  C   2.13099551450868      2.36436058864735      0.09582624171366
  C   1.41641462433131      3.54191687019089      0.08459882068182
  C   0.05203187741607      3.57497824113801     -0.18872109681303
  C   -0.59283090701036      2.38047042398207     -0.45594161694288
  H   3.18734736426617      2.35858735155594      0.32420389532634
  H   -1.65354482331685      2.35677183188781     -0.67244630125540
  N   2.25310422153737     -0.05483615903004     -0.18823539485379
  O   1.92909866626604     -0.92289248106245     -0.96570654157480
  O   3.18508641956060     -0.12362163654421      0.58102151204258
  F   -0.54435357844418      0.07493891100625     -0.70903105069375
  N   2.14769043469094      4.77311880740773      0.40666966888185
  O   1.50492813693836      5.72715990950794      0.78421062271698
  O   3.35268526043410      4.75923118663250      0.29207391743255
  C   -0.75421739109164      4.84699919231833     -0.32961326109464
  N   -1.62456304749630      5.08814917269017      0.64737383177134
  H   -1.62340378718714      4.49710978414160      1.46220779912836
  C   -2.48429942362144      6.25507028391260      0.62742807416843
  H   -3.10899490534483      6.25318681632281     -0.26618643641009
  H   -3.12026181268180      6.22702488464788      1.50842919887779
  H   -1.89353020222908      7.17275367540384      0.63974493294464
  O   -0.63242214914119      5.52724428150079     -1.33937163256955

Cpd 9 pi-complex
28
Final Gibbs free energy         ...  -1386.73466874 Eh
  C   0.07023417997988      1.30040008121574     -0.14027293503078
  C   1.41786208738866      1.30227804149368      0.19405811864563
  C   2.05364469847304      2.48849693572513      0.49329124348228
  C   1.33363947194702      3.66078381702001      0.43981720287572
  C   -0.01974970541183      3.68352690182815      0.11483567164328
  C   -0.64520215851329      2.48288296842459     -0.16909741104165
  H   3.10089083891472      2.49266438753333      0.75984830442854
  H   -1.69553216794988      2.45033791756538     -0.43031094916874
  N   2.20414431993906      0.06963342118031      0.22380709303292
  O   1.92116361645907     -0.79841450772230     -0.56990145544087
  O   3.10482349960598      0.00575295268586      1.03033139764818
  F   -0.56784354451428      0.17602265457558     -0.40872963965764
  N   2.04893802920478      4.89947234442438      0.76511970355104
  O   1.39477724420992      5.84634461430773      1.14192243816466
  O   3.25394387671354      4.90082537501481      0.64768819835696
  C   -0.82092933487010      4.95381338999313     -0.06160230417669
  N   -1.72835031450226      5.19603996015986      0.88118904662275
  H   -1.76254635437682      4.60050194741521      1.69191029010555
  C   -2.57448134049529      6.37225704211914      0.83818517484485
  H   -3.19268720777094      6.36826711411967     -0.06005422019771
  H   -3.21740786485698      6.36339908735342      1.71457158267199
  H   -1.97183845756649      7.28220931157065      0.84438128560128
  O   -0.65539317916976      5.63770928086694     -1.06260073107502
  S   2.14721569407065      2.69406134222080     -3.52297440150296
  C   3.66540931415241      2.31111356611204     -2.58189598834921
  H   3.84223951604835      3.05089727916464     -1.79815734941849
  H   3.60038784693039      1.33141329043223     -2.10363882937837
  H   4.54420645996043      2.30096597919974     -3.22940492523747

Cpd 9 TS1
28
Final Gibbs free energy         ...  -1386.72563697 Eh
  C   1.45588353387054      1.68845542484106     -1.59822361991990
  C   1.80804412036025      1.94907904968961     -0.28290833172994
  C   1.13202804923732      2.89892507667156      0.43791686904387
  C   0.09277553635857      3.65693638181682     -0.14884218604656
  C   -0.26132374188086      3.38728837045034     -1.43747741052226
  H   2.60509264501578      1.38191735804725      0.17398203230349
  H   -1.02070813809065      3.97131629681554     -1.94125909641848
  N   2.18334619275629      0.66155938661521     -2.29773751276627
  O   3.13224170281699      0.14105745226185     -1.73315185172255
  O   1.82447595304345      0.35081491831746     -3.41714370415465
  N   1.46643282382951      3.05125773278062      1.83513035911292
  O   0.63319890738985      3.55195886029323      2.56819328161117
  O   2.54969334041951      2.65452025216016      2.22318366173413
  C   -0.52026747516816      4.85920672541996      0.52460159253643
  N   -1.82369815778900      4.77151980215784      0.78912816323659
  H   -2.29854296317241      3.90167933177106      0.61489165582468
  C   -2.54774894498133      5.85338275625926      1.42394924615398
  H   -2.51759231429347      6.75293794137861      0.80781721086076
  H   -3.58240084534622      5.54573198031395      1.55289100363255
  H   -2.11929886552197      6.08513495117422      2.40069490756833
  O   0.15771191748093      5.85773859337192      0.73842166028031
  S   -1.54170157295499      0.59621966061703     -1.99150444560362
  C   -1.44244689350370      0.45485051030790     -0.18937790962901
  H   -2.24658211753143     -0.17589381116191      0.19150717646250
  H   -0.49240085273230      0.01597557856540      0.12296993343796
  H   -1.53923433377688      1.43488186420012      0.28575668245741
  C   0.34401317891086      2.34213445614726     -2.17170791081572
  F   0.20058555525358      2.41040989871600     -3.49275376692808

Cpd 9 Meisenheimer complex
28
Final Gibbs free energy         ...  -1386.75212730 Eh
  C   1.60569625837972      1.52625344921406     -1.33562969194260
  C   2.17743199831773      2.15662093058880     -0.25987743410419
  C   1.49444433825101      3.10897279811587      0.47010790604167
  C   0.18021056649181      3.50995441318483      0.03783790404210
  C   -0.41164712768884      2.87484396273695     -0.98253070944290
  H   3.17493891170478      1.86943901632126      0.03836763092900
  H   -1.36783414701637      3.22387217960011     -1.35114663267958
  N   2.37018931131605      0.55018209808395     -2.01165164672915
  O   3.55186756374011      0.38271745427776     -1.71909849887042
  O   1.82032190080938     -0.11327152005602     -2.88783516982065
  N   2.06467463969628      3.59992245821946      1.65427279761056
  O   1.35906692304169      4.25504793368615      2.42160715167539
  O   3.24492943662761      3.35813909584509      1.91064130524661
  C   -0.49466458830700      4.75096368794700      0.56083438858794
  N   -1.66090300630526      4.55393976976313      1.18144300719609
  H   -1.96363538764750      3.60929036588783      1.34704425732188
  C   -2.45419757529681      5.64916118953297      1.69689469007006
  H   -2.67639808457169      6.36698633185405      0.90648093167911
  H   -3.38763745266469      5.24700796795957      2.08338058708987
  H   -1.93057681526477      6.16981360997984      2.50136774639016
  O   -0.02061367897005      5.86197958957748      0.34353207032602
  S   -0.81569798235594      0.22595761299393     -1.73516570164034
  C   -2.40421336106107      0.77881149031157     -1.09581045910561
  H   -3.00150917312358     -0.13069237067151     -1.02758318854813
  H   -2.31338268269665      1.21661805128912     -0.10300054989768
  H   -2.90006755435523      1.47172628343772     -1.77318887359051
  C   0.19695302205128      1.75974745489840     -1.76115788577266
  F   0.19382998689802      2.21699149542041     -3.12118824206202

Cpd 9 TS2
28
Final Gibbs free energy         ...  -1386.74336288 Eh
  C   1.50322186305851      1.33574930277103     -1.03361526188731
  C   2.17906268347660      2.20891902113991     -0.20330343370153
  C   1.53878460652320      3.28578033334162      0.35637739817686
  C   0.16294549111812      3.50273259392326      0.09041081958001
  C   -0.49709316399420      2.65107982653200     -0.73270069780065
  H   3.21439917572679      2.01341983323637      0.03075060419928
  H   -1.53705575344343      2.85019572674634     -0.94084731241449
  N   2.25761438111701      0.23562109776533     -1.55023315293926
  O   3.42294898068259      0.09400563001337     -1.20674879452528
  O   1.70941305591609     -0.53290360699244     -2.32632869594666
  N   2.26518621956170      4.10260056517341      1.28392954810982
  O   1.63421057242468      4.84984844510272      2.01457362412393
  O   3.48237273213135      4.01559443274954      1.31994100833766
  C   -0.59626108773867      4.71401427305901      0.56860277148745
  N   -1.52249499356173      4.48831646860940      1.50213706530114
  H   -1.59221837276847      3.56814584962940      1.90267215368106
  C   -2.34679928203672      5.55275554396751      2.03468968895749
  H   -2.88628658596634      6.05663165250524      1.23215305629792
  H   -3.06371228992903      5.12059508562049      2.72859735150544
  H   -1.74004802113672      6.29098591290910      2.56316569189994
  O   -0.40480692920487      5.80785747946774      0.04838013842917
  S   -0.86709043093974      0.20411753393352     -1.95353902039167
  C   -2.53954850697394      0.84565437596507     -1.81760305429395
  H   -3.16574967649025      0.02396642692920     -2.16531269529867
  H   -2.81351978345666      1.08488164899279     -0.79164082075284
  H   -2.69691884211580      1.70353553598547     -2.46988141943079
  C   0.14149705909984      1.56340610700784     -1.43433522341321
  F   0.38952313892008      2.41348970391525     -3.06134364729081

Cpd 9 Subst product
27
Final Gibbs free energy         ...  -1286.75272734 Eh
  C   0.16642434129277      1.07371253803539     -0.45002618310252
  C   1.54894386899534      1.16424921738696     -0.20427076794395
  C   2.18231824332643      2.37482247402127      0.00506408524334
  C   1.44815255131850      3.53376893223666     -0.01212033885420
  C   0.07496380533013      3.50941371862641     -0.24583823416141
  C   -0.53293998910537      2.29148714363283     -0.45998580348479
  H   3.24412145815379      2.39974102389430      0.19784582556743
  H   -1.59455288457032      2.29540293105504     -0.65555562487821
  N   2.40639473673963     -0.01643905483083     -0.15847364001333
  O   3.58899296734323      0.13389821902852      0.06440239288968
  O   1.88882425666926     -1.09766225381099     -0.35014509965941
  N   2.14947841756280      4.78588108228657      0.26826055677982
  O   1.49090019647499      5.72704771764124      0.65554809635255
  O   3.35115228939050      4.81088528171462      0.11332824579511
  C   -0.77133011882255      4.75264634009451     -0.39370659188416
  N   -1.63235682203009      4.98428914741917      0.59516233304314
  H   -1.60665243668948      4.39845721947632      1.41317567544483
  C   -2.50958148079073      6.13797571690230      0.58552491040821
  H   -3.14274240771385      6.12971604356937     -0.30198015082016
  H   -3.13685095668824      6.09943672934191      1.47244140644094
  H   -1.93227467104705      7.06445006151653      0.59456598338943
  O   -0.68355331062867      5.42924379986715     -1.41035276905403
  S   -0.66029373802552     -0.43478830922869     -0.72655156955271
  C   -2.36552793766528      0.06367511617139     -0.98170563986049
  H   -2.88672314838717     -0.87805165708570     -1.15174935870917
  H   -2.78688533694884      0.54496103894961     -0.10043471387582
  H   -2.47781641348421      0.69282380208800     -1.86319299550013
